# Supplementary material for: Dietary preferences affect the gut microbiota of three snake species (Squamata: Colubridae)
Source: Front Microbiol. 2025 May 21;16:1559646. doi: 10.3389/fmicb.2025.1559646 (PMC12136495; doi:10.3389/fmicb.2025.1559646)
Supplement: Supplementary file 3 [file Data_Sheet_3.csv]

Table S1 Relative abundance (% ) of the top 5 abundant phyla of the three snake species.
		Gonyosoma coeruleum															Rhabdophis pentasupralabralis															Rhabdophis tigrinus
relative abundance（%）	phyla	GC1.1	GC1.2	GC1.3	GC2.1	GC2.2	GC2.3	GC3.1	GC3.2	GC3.3	GC1	GC2	GC3	Mean	SD	samples'Number (N)	RP1.1	RP1.2	RP1.3	RP2.1	RP2.2	RP2.3	RP3.1	RP3.2	RP3.3	RP1	RP2	RP3	Mean	SD	samples'Number (N)	RT1.1	RT1.2	RT1.3	RT2.1	RT2.2	RT2.3	RT3.1	RT3.2	RT3.3	RT1	RT2	RT3	Mean	SD	samples'Number (N)
	Fusobacteria	41.623	63.878	17.975	63.437	36.843	17.895	0.624	1.997	3.850	40.660	40.241	2.123	27.674	22.129	9	2.578	2.981	0.798	1.140	0.643	0.097	0.631	1.518	0.126	2.185	0.581	0.816	1.776	0.866	9	66.051	69.330	64.083	34.881	45.799	77.779	22.839	43.974	55.990	66.476	52.675	44.686	54.612	11.023	9
	Proteobacteria	6.562	10.718	5.209	5.627	7.584	23.337	23.472	11.400	5.153	7.508	11.795	13.719	11.007	3.179	9	50.259	73.173	63.293	28.059	13.074	52.279	87.685	69.418	48.813	61.504	33.621	70.891	50.851	19.385	9	12.247	14.376	6.666	30.950	19.052	8.193	42.315	15.591	3.450	11.217	19.520	15.967	15.568	4.166	9
	Firmicutes	43.229	14.840	33.477	7.740	17.237	32.348	59.130	27.149	45.766	29.784	18.616	45.085	31.162	13.288	9	28.538	11.545	13.345	14.572	3.301	27.294	3.465	13.811	16.399	18.574	16.541	10.583	14.382	4.153	9	13.709	5.278	15.506	18.436	20.510	5.728	12.163	9.954	14.925	11.627	14.895	12.483	13.002	1.695	9
	Bacteroidetes	7.877	6.730	30.915	22.824	34.101	22.986	15.450	24.122	27.907	15.947	26.710	22.221	21.626	5.406	9	9.392	7.102	3.294	22.444	0.402	7.598	2.599	5.066	21.506	6.858	10.290	8.466	8.771	1.717	9	7.306	6.858	10.702	14.564	13.666	3.171	16.727	29.071	24.849	8.197	10.490	24.787	14.492	8.990	9
	Actinobacteria	0.391	2.885	12.238	0.301	3.859	0.645	1.128	35.000	16.463	5.612	1.618	16.400	7.877	7.646	9	6.201	3.818	3.689	2.304	9.266	1.154	2.975	2.879	1.905	4.692	3.791	2.659	4.179	1.019	9	0.308	0.101	0.335	0.270	0.172	1.248	2.769	0.304	0.259	0.252	0.563	0.788	0.534	0.269	9
		GC		RP		RT
	phyla	Mean	SD	Mean	SD	Mean	SD
	Fusobacteria	27.674	22.129	6.428a	0.866	54.612a	11.023
	Proteobacteria	11.007ab	3.179	42.299ab	19.385	15.568	4.166
	Firmicutes	31.162	13.288	14.747	4.153	13.002	1.695
	Bacteroidetes	21.626	5.406	7.755	1.717	14.492	8.990
The percentage of each group is expressed according to Mean±SD
a indicates a significant difference between GC and RP
b indicates a significant difference between GC and RP
c indicates a significant difference between RP and RT
