# Supplementary material for: Dietary preferences affect the gut microbiota of three snake species (Squamata: Colubridae)
Source: Front Microbiol. 2025 May 21;16:1559646. doi: 10.3389/fmicb.2025.1559646 (PMC12136495; doi:10.3389/fmicb.2025.1559646)
Supplement: Supplementary file 4 [file Data_Sheet_4.csv]

	Table S2 Relative abundance (% ) of the top 10 abundant genera of the three snake species.
	Gonyosoma coeruleum
relative abundance£¨%£©	genus	GC1.1	GC1.2	GC1.3	GC2.1	GC2.2	GC2.3	GC3.1	GC3.2	GC3.3	GC1	GC2	GC3	Mean	SD	samples'Number (N)
	Cetobacterium	4.059	58.273	13.645	62.594	35.92	0.499	0.514	1.241	1.427	25.325	33.004	1.061	19.797	16.674	9
	Bacteroides	7.506	3.447	10.394	21.804	29.823	22.039	13.733	23.461	9.013	7.116	24.555	15.402	15.691	8.724	9
	Fusobacterium	37.564	5.601	4.331	0.843	0.923	17.396	0.127	0.756	2.423	15.832	6.387	1.102	7.774	7.462	9
	Peptostreptococcus	0.291	2.712	14.424	0.159	2.738	17.585	0.21	8.254	22.141	5.809	6.827	10.201	7.613	2.299	9
	Paraeggerthella	0.056	2.521	11.295	0.052	3.535	0.41	0.754	34.357	15.272	4.624	1.332	16.794	7.584	8.145	9
	Vagococcus	1.189	1.523	2.671	0.386	2.134	6.838	40.159	1.908	3.118	1.794	3.12	15.061	6.658	7.307	9
	Erysipelothrix	33.959	5.878	1.268	1.406	3.124	1.4	3.27	5.364	1.244	13.702	1.977	3.292	6.324	6.423	9
	Enterococcus	1.138	1.127	5.089	0.785	2.883	1.185	11.088	2.915	12.552	2.451	1.618	8.852	4.307	3.958	9
	Enterobacteriaceae;g__	0.611	0.838	1.93	1.107	1.599	0.748	16.65	5.546	0.659	1.127	1.151	7.618	3.299	3.741	9
	Parabacteroides	0.226	0.229	15.137	0.883	1.929	0.572	1.344	0.458	7.272	5.197	1.128	3.025	3.117	2.036	9
	Rhabdophis pentasupralabralis
relative abundance£¨%£©	genus	RP1.1	RP1.2	RP1.3	RP2.1	RP2.2	RP2.3	RP3.1	RP3.2	RP3.3	RP1	RP2	RP3	Mean	SD	samples'Number (N)
	Enterobacteriaceae;g__	9.866	49.334	17.16	1.464	5.511	14.009	4.257	34.047	25.224	25.453	6.995	21.176	17.875	9.662	9
	Simkaniaceae;g__uncultured	0.369	0.57	6.797	0.241	71.075	3.704	0.064	5.958	1.874	2.579	25.007	2.632	10.072	12.933	9
	Hafnia-Obesumbacterium	3.987	20.721	1.183	0.25	2.43	1.701	0.541	29.221	3.644	8.63	1.461	11.135	7.075	5.021	9
	Stenoxybacter	2.61	0.006	0.395	0	0.017	0.019	49.764	0.335	0.071	1.004	0.012	16.723	5.913	9.375	9
	Bacteroides	1.353	5.648	0.85	15.05	0.227	4.319	0.167	2.165	13.574	2.617	6.532	5.302	4.817	2.002	9
	Lawsonia	0.458	0.099	23.71	0.198	0.091	11.941	0.2	0.17	1.259	8.089	4.076	0.543	4.236	3.776	9
	Acinetobacter	6.761	0.179	1.122	0.33	0.325	16.325	1.284	1.495	8.594	2.687	5.66	3.791	4.046	1.503	9
	Ureaplasma	1.906	0.426	0.327	24.856	0.182	0.591	0.157	0.988	0.631	0.886	8.543	0.592	3.34	4.508	9
	Romboutsia	0.602	0.634	5.256	0.772	0.28	17.251	0.526	0.559	3.312	2.164	6.101	1.465	3.244	2.499	9
	[Clostridium] innocuum group	11.758	0.933	1.744	1.35	0.301	2.486	0.279	0.871	1.918	4.812	1.379	1.022	2.404	2.093	9
		Rhabdophis tigrinus
relative abundance£¨%£©	genus	RT1.1	RT1.2	RT1.3	RT2.1	RT2.2	RT2.3	RT3.1	RT3.2	RT3.3	RT1	RT2	RT3	Mean	SD	samples'Number (N)
	Cetobacterium	20.705	62.388	49.392	32.208	39.303	75.88	13.138	38.083	50.714	44.162	49.131	33.978	42.423	7.724	9
	Fusobacterium	45.346	6.942	14.691	2.673	6.496	1.898	9.701	5.891	5.276	22.326	3.689	6.956	10.991	9.952	9
	Enterobacteriaceae;g__	5.375	8.693	1.034	10.251	9.67	1.783	25.865	8.456	0.526	5.034	7.235	11.616	7.961	3.351	9
	Bacteroides	6.619	1.706	6.989	11.302	1.22	1.138	9.438	2.991	18.852	5.105	4.553	10.427	6.695	3.244	9
	Barnesiellaceae;g__uncultured	0.127	1.551	1.405	0.632	10.362	0.612	0.444	21.766	2.917	1.028	3.869	8.376	4.424	3.705	9
	Erysipelothrix	1.741	0.236	3.856	0.728	0.369	1.084	6.742	0.189	6.281	1.944	0.727	4.404	2.358	1.873	9
	Vagococcus	2.332	0.532	4.237	4.603	0.082	0.918	0.714	0.09	4.524	2.367	1.868	1.776	2.004	0.318	9
	Acinetobacter	1.842	1.628	2.102	2.918	0.838	1.478	1.238	0.971	0.007	1.857	1.744	0.738	1.447	0.616	9
	[Clostridium] innocuum group	0.108	0.205	0.501	0.148	8.592	0.805	0.46	0.955	0.609	0.271	3.182	0.675	1.376	1.577	9
	Enterococcus	0.414	0.391	0.565	5.643	0.469	0.115	0.554	0.389	0.288	0.457	2.076	0.41	0.981	0.948	9
