# Supplementary material for: Dietary preferences affect the gut microbiota of three snake species (Squamata: Colubridae)
Source: Front Microbiol. 2025 May 21;16:1559646. doi: 10.3389/fmicb.2025.1559646 (PMC12136495; doi:10.3389/fmicb.2025.1559646)
Supplement: Supplementary file 5 [file Data_Sheet_5.csv]

Table S3 Topological properties of genus-level correlation network graphs.
Parameters	GC	RP	RT
nodes	42	73	44
Total links	132	386	158
Positive links	120£¨91.11%£©	275£¨71.24%£©	120£¨76.1%£©
Negative links	12£¨8.89%£©	111£¨28.76%£©	38£¨23.9%£©
Network diameter	9	6	8
Density	0.153	0.147	0.167
Modularity	0.516	0.498	0.5
Average degree	6.286	10.575	7.182
Average Weighted Degree	6.286	10.685	7.318
Average clustering coefficient	0.631	0.572	0.6
